# Supplementary material for: Photobiomodulation Activates Coordinated Signaling Networks to Modulate Inflammation, Adaptive Stress, and Tissue Healing via Redox-Mediated NFκB–TGF-β1–ATF-4 Axis
Source: Cells. 2026 Jan 5;15(1):88. doi: 10.3390/cells15010088 (PMC12785302; doi:10.3390/cells15010088)
Supplement: Supplementary file 1 [file cells-15-00088-s001.zip]

Archive with 1 entries (1 files):
- cells-4079346-supplementary.pdf
